# Supplementary material for: Novel N-Arylsulfonylindoles Targeted as Ligands of the 5-HT6 Receptor. Insights on the Influence of C-5 Substitution on Ligand Affinity
Source: Pharmaceuticals (Basel). 2021 Jun 1;14(6):528. doi: 10.3390/ph14060528 (PMC8227400; doi:10.3390/ph14060528)
Supplement: Supplementary file 1 [file pharmaceuticals-14-00528-s001.zip]

Archive with 1 entries (1 files):
- pharmaceuticals-1215628-supplementary.pdf
